# Supplementary material for: Mapping Drug-Resistant Tuberculosis Treatment Outcomes in Hunan Province, China
Source: Trop Med Infect Dis. 2024 Dec 24;10(1):3. doi: 10.3390/tropicalmed10010003 (PMC11769319; doi:10.3390/tropicalmed10010003)
Supplement: Supplementary file 1 [file tropicalmed-10-00003-s001.zip]

Archive with 1 entries (1 files):
- tropicalmed-3262009-supplementary.pdf
